# Supplementary material for: The growth hormone/IGF-1 axis is a risk factor for long-term kidney allograft failure
Source: JCI Insight. 2025 May 6;10(11):e188485. doi: 10.1172/jci.insight.188485 (PMC12220966; doi:10.1172/jci.insight.188485)
Supplement: Supporting data values [file jciinsight-10-188485-s269.xlsx]

## Sheet: 2A_2C.Bidlingmaier et al
age	n	lambda	mu	sigma	ptile_25	ptile_50	ptile_975	sd_2_below	sd_1_below	o_sd	sd_1	sd_2	gender (male=1)
0	79	0	77	0	27	77	157	26	48	77	114	159	1
0	22	0	78	0	28	78	159	27	49	78	115	161	1
1	6	0	80	0	28	80	161	27	50	80	117	163	1
1	2	0	81	0	29	81	164	28	51	81	119	166	1
1	175	0	83	0	30	83	167	29	52	83	122	169	1
2	14	0	87	0	32	88	175	31	55	88	128	177	1
2	15	0	93	0	34	93	184	33	59	93	135	186	1
3	9	0	98	0	36	98	194	35	63	98	143	196	1
3	16	0	104	0	39	104	205	38	67	104	151	207	1
4	7	0	110	0	42	110	215	41	71	110	159	217	1
4	17	0	116	0	44	116	225	43	75	116	167	228	1
5	15	0	122	0	47	122	235	46	79	122	175	238	1
5	16	0	128	0	50	128	246	49	83	128	183	248	1
6	19	0	134	0	53	134	256	52	88	134	191	259	1
6	46	0	140	0	56	140	267	55	92	140	200	270	1
7	41	0	147	0	60	147	279	58	97	147	209	282	1
7	62	0	155	0	63	155	292	62	103	155	219	295	1
8	48	0	164	0	68	164	307	66	109	164	231	310	1
8	71	0	173	0	72	173	323	71	116	173	244	327	1
9	25	0	184	0	78	184	341	76	124	184	258	345	1
9	46	0	196	0	84	196	362	82	132	196	274	366	1
10	17	0	209	0	90	209	384	88	142	209	291	388	1
10	62	0	223	0	97	223	407	95	152	223	309	411	1
11	46	0	237	0	104	237	431	102	162	237	328	435	1
11	99	0	252	0	112	252	454	109	173	252	347	459	1
12	40	0	266	0	119	266	477	117	183	266	365	483	1
12	76	0	279	0	126	279	499	124	193	279	382	504	1
13	20	0	291	0	133	291	517	130	202	291	398	523	1
13	102	0	301	0	139	301	533	136	210	301	410	538	1
14	20	0	309	0	144	309	544	141	216	309	420	550	1
14	116	0	314	0	148	314	551	145	221	314	426	557	1
15	20	0	318	0	150	318	554	148	224	318	430	560	1
15	103	0	319	0	152	319	554	149	226	319	430	559	1
16	19	0	318	0	153	318	549	150	226	318	427	555	1
16	128	0	315	0	153	315	542	150	224	315	422	547	1
17	49	0	311	0	152	311	532	149	222	311	416	537	1
17	99	0	305	0	151	305	521	148	219	305	408	526	1
18	7	0	299	0	149	299	508	146	215	299	398	513	1
18	35	0	292	0	146	292	494	144	211	292	388	498	1
19	27	0	284	0	143	284	479	141	206	284	377	483	1
19	27	0	276	0	140	276	463	138	201	276	365	467	1
20	16	0	267	0	137	267	447	135	195	267	353	451	1
20	18	0	259	0	133	259	430	131	189	259	340	434	1
21	2	0	250	0	129	250	414	127	183	250	328	417	1
21	34	0	241	0	126	241	398	124	177	241	315	401	1
22	0	0	232	0	122	232	382	120	171	232	304	386	1
22	29	0	224	0	118	224	368	117	166	224	293	371	1
23	3	0	217	0	115	217	355	114	161	217	283	358	1
23	32	0	211	0	112	211	343	111	156	211	274	346	1
24	4	0	205	0	110	205	333	108	153	205	266	336	1
24	27	0	200	0	108	200	324	106	149	200	259	327	1
25	2	0	196	0	106	196	316	104	146	196	253	319	1
25	31	0	192	0	104	192	309	103	144	192	248	312	1
26	3	0	188	0	103	188	303	101	141	188	243	305	1
26	20	0	185	0	101	185	297	100	139	185	239	299	1
27	2	0	182	0	100	182	291	99	137	182	235	294	1
27	43	0	179	0	99	180	286	98	135	180	231	289	1
28	1	0	177	0	98	177	282	97	133	177	227	284	1
28	28	0	174	0	97	174	277	95	132	174	223	279	1
29	4	0	172	0	96	172	273	94	130	172	220	275	1
29	38	0	169	0	95	169	268	93	128	169	217	271	1
30	2	0	167	0	94	167	264	92	127	167	214	267	1
30	38	0	165	0	93	165	261	91	125	165	211	263	1
31	31	0	161	0	91	161	254	89	122	161	206	256	1
32	51	0	158	0	89	158	248	88	120	158	201	250	1
33	53	0	155	0	88	155	244	87	118	155	198	246	1
34	63	0	153	0	87	153	241	86	117	153	195	243	1
35	74	0	152	0	86	152	239	85	116	152	193	241	1
36	62	0	150	0	85	150	236	84	115	150	192	238	1
37	66	0	149	0	84	149	234	83	113	149	190	236	1
38	87	0	147	0	83	147	231	82	112	147	187	233	1
39	76	0	144	0	81	144	228	80	110	144	185	230	1
40	81	0	142	0	79	142	225	78	108	142	182	226	1
41	72	0	139	0	78	139	221	77	105	139	179	223	1
42	76	0	137	0	76	137	218	75	103	137	176	220	1
43	84	0	135	0	74	135	215	73	101	135	173	217	1
44	92	0	132	0	72	133	213	71	99	133	171	214	1
45	56	0	130	0	71	131	210	70	98	131	169	212	1
46	80	0	129	0	69	129	208	68	96	129	167	210	1
47	83	0	127	0	68	127	206	67	94	127	165	208	1
48	98	0	125	0	66	125	204	65	92	125	163	206	1
49	76	0	123	0	65	123	203	64	91	123	161	204	1
50	86	0	122	0	63	122	201	62	89	122	160	203	1
51	80	0	121	0	62	121	201	61	88	121	159	202	1
52	74	0	120	0	61	120	200	60	87	120	158	202	1
53	69	0	119	0	60	119	200	59	86	119	158	202	1
54	88	0	118	0	59	118	200	58	85	118	157	202	1
55	99	0	116	0	58	117	198	57	84	117	155	200	1
56	96	0	115	0	56	115	196	55	82	115	154	198	1
57	80	0	113	0	55	113	195	54	81	113	152	197	1
58	105	0	112	0	54	112	194	53	79	112	151	196	1
59	90	0	111	0	53	111	193	52	78	111	150	195	1
60	92	0	110	0	52	110	192	51	77	110	149	194	1
61	86	0	108	0	51	108	190	50	76	108	147	192	1
62	106	0	107	0	49	107	188	48	74	107	145	190	1
63	112	0	106	0	48	106	188	48	73	106	144	190	1
64	106	0	106	0	48	106	189	47	73	106	145	191	1
65	112	0	107	0	48	107	192	47	74	107	147	194	1
66	110	0	107	0	48	108	194	47	74	108	148	196	1
67	141	0	107	0	47	107	193	46	73	107	147	195	1
68	132	0	105	0	46	105	191	45	72	105	145	193	1
69	101	0	103	0	45	103	188	44	70	103	143	190	1
70	110	0	101	0	43	101	185	43	68	101	140	187	1
71	115	0	99	0	42	99	182	41	67	99	138	184	1
72	96	0	97	0	41	97	180	40	66	97	136	182	1
73	78	0	96	0	40	96	178	40	65	96	135	180	1
74	74	0	95	0	40	95	177	39	63	95	133	179	1
75	83	0	94	0	39	94	175	38	63	94	132	177	1
76	95	0	93	0	38	93	174	37	62	93	131	176	1
77	92	0	92	0	37	92	173	37	61	92	130	175	1
78	94	0	91	0	37	91	171	36	60	91	128	173	1
79	60	0	89	0	36	90	170	35	59	90	127	172	1
80	58	0	88	0	35	88	168	35	58	88	126	170	1
0	67	0	59	0	18	59	126	17	35	59	89	127	0
0	13	0	59	0	18	59	127	18	35	59	90	128	0
1	12	0	60	0	19	60	128	18	36	60	91	130	0
1	10	0	61	0	19	61	130	18	36	61	93	132	0
1	154	0	62	0	20	62	132	19	37	62	95	134	0
2	14	0	65	0	21	65	138	20	39	65	99	140	0
2	14	0	69	0	22	69	145	22	42	69	104	147	0
3	9	0	74	0	24	74	154	23	45	74	111	156	0
3	31	0	79	0	26	79	164	25	48	79	118	166	0
4	20	0	85	0	28	85	175	27	52	85	127	178	0
4	33	0	91	0	31	91	188	30	56	91	136	190	0
5	32	0	98	0	33	98	201	33	61	98	146	204	0
5	48	0	105	0	36	105	214	35	65	105	156	217	0
6	47	0	112	0	39	112	227	38	70	112	165	230	0
6	75	0	119	0	42	119	240	41	75	119	175	243	0
7	79	0	127	0	45	127	254	44	80	127	186	258	0
7	104	0	135	0	49	135	270	47	85	135	197	273	0
8	87	0	144	0	53	144	286	51	91	144	210	290	0
8	107	0	154	0	57	154	305	55	98	154	225	309	0
9	87	0	166	0	62	166	326	60	106	166	240	330	0
9	105	0	178	0	67	179	349	66	115	179	258	354	0
10	79	0	192	0	73	192	374	71	124	192	277	379	0
10	103	0	207	0	80	207	400	78	134	207	297	405	0
11	102	0	221	0	86	221	427	84	144	221	317	432	0
11	102	0	236	0	93	236	453	90	154	236	337	458	0
12	60	0	250	0	99	250	477	97	164	250	356	483	0
12	79	0	263	0	105	263	499	103	173	263	373	505	0
13	36	0	274	0	111	274	518	108	181	274	388	524	0
13	57	0	283	0	116	284	533	113	188	284	400	539	0
14	29	0	291	0	120	291	545	117	194	291	410	551	0
14	64	0	296	0	123	296	552	121	198	296	416	558	0
15	50	0	299	0	126	299	555	123	201	299	419	561	0
15	73	0	300	0	127	300	554	125	202	300	419	560	0
16	35	0	299	0	128	299	550	125	202	299	417	556	0
16	96	0	296	0	128	296	542	125	201	296	411	547	0
17	69	0	291	0	127	291	531	124	198	291	404	536	0
17	48	0	285	0	125	285	517	123	195	285	394	523	0
18	22	0	278	0	123	278	502	121	191	278	384	508	0
18	39	0	270	0	121	270	486	118	186	270	372	491	0
19	31	0	261	0	118	261	469	115	180	261	359	473	0
19	34	0	253	0	114	253	451	112	175	253	346	456	0
20	11	0	244	0	111	244	433	109	169	244	333	438	0
20	23	0	235	0	108	235	416	106	163	235	320	420	0
21	2	0	226	0	105	226	399	103	158	226	308	403	0
21	30	0	218	0	101	218	383	99	152	218	296	387	0
22	6	0	210	0	98	210	368	96	147	210	285	372	0
22	36	0	203	0	95	203	355	94	143	203	275	358	0
23	5	0	196	0	93	196	342	91	138	196	265	346	0
23	26	0	190	0	91	190	331	89	135	190	257	334	0
24	5	0	185	0	89	185	321	87	131	185	249	324	0
24	47	0	180	0	87	180	312	85	128	180	243	315	0
25	8	0	176	0	85	176	304	84	125	176	237	307	0
25	28	0	172	0	84	172	296	82	123	172	231	299	0
26	13	0	169	0	82	169	290	81	121	169	226	293	0
26	43	0	166	0	81	166	284	80	119	166	222	287	0
27	10	0	163	0	80	163	279	79	117	163	218	282	0
27	44	0	161	0	79	161	274	78	115	161	215	277	0
28	4	0	159	0	78	159	270	77	114	159	212	273	0
28	33	0	157	0	78	157	266	76	113	157	209	269	0
29	7	0	155	0	77	155	263	76	111	155	206	265	0
29	44	0	153	0	76	153	259	75	110	153	204	262	0
30	5	0	152	0	76	152	256	74	109	152	201	259	0
30	56	0	150	0	75	150	253	74	108	150	199	256	0
31	57	0	148	0	74	148	249	73	107	148	196	251	0
32	61	0	146	0	74	146	245	72	106	146	193	247	0
33	66	0	144	0	73	144	241	72	104	144	190	244	0
34	86	0	142	0	72	142	239	71	103	142	188	241	0
35	82	0	141	0	72	141	236	70	102	141	186	238	0
36	99	0	139	0	71	139	233	70	101	139	184	235	0
37	93	0	137	0	70	137	229	69	100	137	181	231	0
38	89	0	134	0	68	134	225	67	98	134	177	227	0
39	99	0	131	0	67	131	220	66	95	131	173	222	0
40	101	0	128	0	65	128	215	64	93	128	169	217	0
41	130	0	125	0	64	125	210	63	91	125	166	212	0
42	105	0	123	0	62	123	206	61	89	123	162	208	0
43	93	0	121	0	61	121	203	60	88	121	160	205	0
44	95	0	119	0	60	119	201	59	86	119	158	203	0
45	117	0	118	0	59	118	199	58	85	118	156	201	0
46	118	0	116	0	58	116	197	57	84	116	155	199	0
47	112	0	115	0	57	115	195	56	83	115	153	197	0
48	109	0	114	0	56	114	194	55	82	114	152	196	0
49	103	0	113	0	56	113	193	55	81	113	151	195	0
50	118	0	112	0	55	112	192	54	80	112	150	194	0
51	115	0	111	0	54	111	191	53	79	111	149	193	0
52	121	0	110	0	53	111	190	53	79	111	148	192	0
53	114	0	109	0	52	109	189	52	77	109	147	191	0
54	143	0	107	0	51	107	186	50	76	107	144	188	0
55	132	0	104	0	50	104	182	49	74	104	141	184	0
56	117	0	101	0	48	102	177	47	71	102	137	179	0
57	139	0	99	0	46	99	174	45	69	99	134	176	0
58	128	0	97	0	45	97	172	44	68	97	132	173	0
59	124	0	97	0	45	97	171	44	67	97	132	173	0
60	129	0	96	0	44	96	171	43	67	96	132	173	0
61	116	0	96	0	44	96	171	43	66	96	131	173	0
62	134	0	95	0	43	95	170	42	66	95	130	172	0
63	123	0	93	0	42	93	168	41	64	93	128	170	0
64	122	0	91	0	40	91	165	40	63	91	126	167	0
65	152	0	90	0	39	90	162	39	61	90	124	164	0
66	132	0	89	0	39	89	161	38	60	89	123	163	0
67	132	0	89	0	38	89	162	38	60	89	123	164	0
68	142	0	89	0	38	89	163	37	60	89	124	165	0
69	122	0	89	0	38	89	165	37	60	89	125	166	0
70	125	0	89	0	38	90	166	37	60	90	125	167	0
71	106	0	89	0	38	89	166	37	60	89	125	167	0
72	116	0	89	0	37	89	165	36	59	89	124	167	0
73	73	0	88	0	36	88	164	36	59	88	124	166	0
74	79	0	87	0	36	87	164	35	58	87	123	166	0
75	74	0	87	0	35	87	163	35	58	87	123	165	0
76	92	0	87	0	35	87	164	34	57	87	123	166	0
77	87	0	87	0	35	87	164	34	57	87	123	166	0
78	72	0	87	0	35	87	165	34	57	87	124	167	0
79	47	0	87	0	35	87	167	34	57	87	124	169	0
80	50	0	88	0	35	88	168	34	57	88	125	170	0

## Sheet: 2D
Age	time at risk	incidence rate of DCGF	incident rate of DCGF/1000 pt-years
0	1271.07	0.03619	36.19
1	9865.39	0.0330448	33.0448
2	9452.72	0.0356511	35.6511
3	7128.43	0.0335277	33.5277
4	6189.11	0.0381315	38.1315
5	6614.69	0.0420276	42.0276
6	5918.46	0.0446062	44.6062
7	6468.55	0.0473058	47.3058
8	7079	0.0432264	43.2264
9	7328.32	0.0495339	49.5339
10	8841.26	0.0462603	46.2603
11	8671.24	0.0470521	47.0521
12	10675	0.0493677	49.3677
13	11744.3	0.0542392	54.2392
14	13815.2	0.0554462	55.4462
15	15924.9	0.0576457	57.6457
16	17798.8	0.0647236	64.7236
17	20149.5	0.0633761	63.3761
18	18835.3	0.0615335	61.5335
19	18362.2	0.060178	60.178
20	20297.4	0.0582341	58.2341
21	22379.9	0.0595178	59.5178
22	26293.5	0.0587979	58.7979
23	29497.3	0.0554967	55.4967
24	31563.8	0.0544611	54.4611
25	34766.8	0.0526365	52.6365
26	37414.8	0.0523055	52.3055
27	40037.8	0.0495282	49.5282
28	43314	0.0478367	47.8367
29	45600.1	0.0487499	48.7499
30	46650.9	0.0469444	46.9444
31	49382.3	0.0474664	47.4664
32	50483.6	0.0464111	46.4111
33	52805.6	0.0450709	45.0709
34	55575.1	0.0432208	43.2208
35	55413.7	0.0430399	43.0399
36	56642.1	0.0440485	44.0485
37	60764.5	0.0434629	43.4629
38	61354.7	0.0422135	42.2135
39	63578.5	0.0403281	40.3281
40	65585.6	0.0407712	40.7712
41	66586	0.0390172	39.0172
42	70629.7	0.0384258	38.4258
43	69120.5	0.0383244	38.3244
44	72261.1	0.0376274	37.6274
45	72830.8	0.036372	36.372
46	75221.3	0.0345115	34.5115
47	75120.1	0.034558	34.558
48	75912.9	0.0335516	33.5516
49	78333.1	0.0336001	33.6001
50	78725.7	0.0341185	34.1185
51	78167.3	0.0321234	32.1234
52	76461.5	0.0311791	31.1791
53	77374.3	0.0309276	30.9276
54	74283.2	0.0316088	31.6088
55	74321.1	0.0308526	30.8526
56	74334.6	0.0306452	30.6452
57	71276.8	0.0295047	29.5047
58	70512.1	0.0298389	29.8389
59	68180.2	0.029334	29.334
60	66626.2	0.0279319	27.9319

## Sheet: 2E
	1			3			5			10
Age	Mean	UCL	LCL	Mean	UCL	LCL	Mean	UCL	LCL	Mean	UCL	LCL
1	29.13	42.78	19.83	14.21	25.65	7.87	24.69	39.71	15.35	35.03	58.1	21.12
2	20.76	32.18	13.39	7.39	16.44	3.32	13.01	25.01	6.77	24.36	44	13.49
3	17.05	29.37	9.9	7.79	18.71	3.24	11.1	24.7	4.99	57.62	90.33	36.75
4	20.33	35.02	11.81	18.52	34.42	9.96	12.88	28.67	5.79	27.48	54.95	13.74
5	22.06	36.59	13.3	17.32	32.18	9.32	24.3	42.78	13.8	33.55	60.58	18.58
6	23.62	39.89	13.99	21.32	38.49	11.81	20.31	39.04	10.57	71.81	110.14	46.82
7	25.28	40.66	15.71	26.12	43.33	15.75	21.9	39.55	12.13	53.81	86.56	33.45
8	12.41	23.84	6.46	14.12	27.14	7.35	14.31	28.61	7.16	53.12	84.31	33.47
9	13.62	24.59	7.54	20.07	33.89	11.89	29.57	47.56	18.38	79.99	116.64	54.85
10	18.21	29.29	11.32	20.47	32.93	12.73	28.31	43.88	18.26	68.18	98.75	47.08
11	21.76	33.38	14.19	24.24	37.58	15.64	23.98	38.58	14.91	70.67	103.04	48.46
12	14.89	23.63	9.38	22.79	34	15.28	33.64	48.11	23.52	73.49	102.35	52.76
13	17.89	26.47	12.09	29.08	40.5	20.88	58.26	75.35	45.04	75.89	105.2	54.74
14	16.96	24.56	11.71	25.54	35.4	18.42	56.31	71.95	44.08	69.92	94.96	51.48
15	25.11	33.22	18.98	34.83	45.16	26.87	56.6	71.2	45	86.06	111.57	66.38
16	24.79	32.21	19.07	46.23	56.98	37.52	57.31	71.15	46.15	95.37	120.96	75.19
17	23.04	29.74	17.85	45.5	55.57	37.25	60.48	73.72	49.61	83.14	105.27	65.67
18	24.93	32.25	19.27	48.5	59.56	39.49	49.66	62.37	39.55	85.31	108.39	67.14
19	25.18	32.96	19.24	42.55	53.52	33.83	44.59	57.08	34.84	62.92	82.78	47.82
20	20.57	27.37	15.45	38.47	48.32	30.64	45.22	57.06	35.83	73.51	93.74	57.64
21	22.52	29.06	17.45	40.46	49.8	32.87	54.47	66.54	44.6	75.46	95.39	59.7
22	20.43	26.26	15.89	39.15	47.67	32.15	59.06	70.58	49.43	72.57	89.87	58.6
23	23.16	28.96	18.53	39.89	48.01	33.15	49.25	59.17	40.99	65.42	81.23	52.69
24	20.18	25.31	16.1	41.31	49.15	34.71	46	55.27	38.29	60.62	75.47	48.69
25	23.01	28.19	18.78	34.36	41.21	28.64	51.84	61.18	43.93	59.43	73.42	48.11
26	25.15	30.31	20.86	31.95	38.32	26.63	47.86	56.48	40.55	64.99	78.69	53.68
27	22.09	26.79	18.21	33.48	39.76	28.19	45.87	54.07	38.91	59.3	72.07	48.8
28	15.88	19.77	12.75	30.21	35.95	25.39	45.49	53.28	38.85	65.81	79.75	54.3
29	22.18	26.54	18.53	33.42	39.28	28.43	39.83	47.03	33.73	64.44	76.9	54.01
30	21.4	25.58	17.91	32.93	38.63	28.08	39.64	46.64	33.68	61.94	74.18	51.71
31	23.98	28.32	20.31	34.03	39.7	29.18	46.49	53.85	40.14	58.39	69.73	48.9
32	25.52	29.85	21.81	29.61	34.79	25.21	43.76	50.75	37.73	57.43	68.68	48.02
33	24.71	28.92	21.11	27.02	31.91	22.88	40.57	47.23	34.84	54.13	64.69	45.3
34	22.82	26.77	19.46	31.29	36.37	26.92	36.74	42.9	31.47	56.75	67.23	47.91
35	23.67	27.67	20.25	28.74	33.63	24.57	37.02	43.2	31.72	55.25	65.66	46.5
36	24.62	28.59	21.2	32.64	37.71	28.25	37.83	43.99	32.54	51.28	61.23	42.94
37	23.24	26.98	20.03	30.11	34.82	26.04	39.99	46.06	34.71	51.83	61.39	43.76
38	24.27	28.06	21	28.47	33.02	24.55	38.71	44.66	33.55	55.88	65.83	47.43
39	24.22	27.92	21.01	27.3	31.68	23.53	38.27	44.04	33.26	47.61	56.61	40.04
40	23.74	27.36	20.6	32.47	28.37	37.16	36.78	42.36	31.93	54.1	63.52	46.07
41	24.03	20.93	27.6	27.86	24.16	32.13	34.93	30.29	40.28	48.29	57.13	40.82
42	24.92	28.44	21.83	27.52	31.65	23.94	33.19	38.26	28.79	53.68	62.74	45.93
43	27.77	31.48	24.49	23.7	20.37	27.57	38.21	43.68	33.43	43.71	54.18	38.57
44	26.65	30.2	23.51	26.75	30.74	23.28	32.37	37.31	28.09	42.4	50.39	35.68
45	23.46	26.76	20.57	24.89	28.69	21.59	39.07	44.4	34.38	49.4	58.03	42.05
46	23.86	27.14	20.97	25.21	21.94	28.96	32.17	36.95	28.01	44.77	52.81	37.96
47	28.07	31.58	24.95	24.19	21	27.86	32.97	37.8	28.76	45.24	53.39	38.33
48	25.79	29.13	22.83	25.06	21.83	28.78	32.35	28.21	37.11	46.96	55.11	40.01
49	24.22	27.4	21.41	24.31	21.18	27.9	32.68	37.38	28.58	39.78	47.27	33.47
50	24.11	27.24	21.34	24.97	28.36	21.67	32.72	37.35	28.66	43.3	51.13	36.67
51	27.31	24.35	30.62	23.12	26.59	20.1	29.22	33.65	25.38	38.7	46.22	32.41
52	27.84	31.212	24.83	21.88	25.28	18.94	26.67	30.95	22.99	40.58	48.36	34.06
53	24.43	27.56	21.65	24.13	27.66	21.05	29.65	34.1	25.78	36.93	44.3	30.79
54	26.86	30.14	23.95	25.87	29.53	22.66	29.31	33.79	25.42	45.04	53.45	37.95
55	26.28	29.51	23.41	26.67	30.4	23.41	28.21	32.65	24.37	37.22	44.99	30.8
56	28.18	31.5	25.21	23.3	26.78	20.27	27.41	31.73	23.67	44.11	52.56	37.02
57	29.37	32.78	26.33	24.29	27.89	21.15	27.67	32.1	23.85	38.25	46.4	31.53
58	28.04	31.37	25.07	23.19	26.69	20.14	27.89	32.35	24.05	48.16	57.42	40.38
59	31.6	35.13	28.42	22.34	25.8	19.34	30.45	35.16	26.37	42.19	51.23	34.75
60	30.31	33.8	27.17	19.64	22.95	16.8	22.44	26.57	18.96	33.01	41.16	26.48

## Sheet: 2F
Age	25th prercentile	50th percentile	75th percentile
0	11.54	18.4066	31.384
1	12.627	18.4668	25.7166
2	12.4381	16.8378	23.2909
3	11.4004	16.7693	23.9151
4	11.0007	15.6715	23.0062
5	10.872	15.2772	22.245
6	9.80972	15.3922	22.3162
7	9.51677	14.757	20.0219
8	9.52224	14.9405	21.6893
9	8.36413	13.4401	19.3785
10	8.70363	14.0917	21.1061
11	8.61602	14.2532	19.5181
12	8.82957	13.6619	18.089
13	7.37029	12.4298	19.039
14	7.67146	12.4846	18.6886
15	6.84189	12.0356	18.7543
16	6.04518	10.9268	17.4593
17	6.15195	11.0281	17.2868
18	6.45859	11.5291	18.0479
19	6.32444	11.9206	19.3292
20	6.74606	12.1232	19.2444
21	6.40383	11.8494	19.2005
22	6.53525	11.9754	19.4853
23	6.94045	12.616	20.4901
24	6.99795	12.5667	20.2464
25	7.13758	13.0595	21.0294
26	7.42505	13.0376	20.1205
27	7.45791	13.8782	21.1745
28	7.66598	13.6235	21.9138
29	7.4141	13.8262	21.7878
30	7.54004	13.9877	22.0479
31	7.60575	14.0233	22.3463
32	7.57016	13.9877	23.0007
33	7.85489	14.5462	23.3758
34	8.05749	14.6913	23.9754
35	7.98631	14.4832	24.627
36	7.98083	14.6229	23.143
37	7.98631	14.6502	22.9131
38	8.12594	14.976	24.1013
39	8.39699	15.3347	25.128
40	8.13415	15.258	25.3662
41	8.62149	15.9644	24.2656
42	8.64339	16.0986	25.2649
43	8.45996	15.77	26.2916
44	8.59685	15.6085	27.0773
45	9.00205	16.1698	27.1759
46	9.16632	16.46	.
47	9.03491	16.8323	31.0253
48	9.52224	16.9747	30.2998
49	9.14168	17.2512	30.3682
50	9.04586	16.7009	28.3313
51	9.64819	17.6126	30.4531
52	9.56879	18.2012	.
53	9.74949	17.911	30.9322
54	9.39357	17.9795	.
55	9.60986	18.0945	.
56	9.62902	17.8973	.
57	9.86448	19.0308	.
58	9.59617	18.4778	.
59	9.6783	20.6708	.
60	10.0972	19.948	.

## Sheet: Fig 3
Age	Era 1	Era1_LCL	Era1_UCL	Era 2	Era2_LCL	Era2_UCL			LCL	95% lower confidence limit
0	40.68	29.34	56.39	25.9	13.94	48.14			UCL	95% upper confidence limit
1	44.55	38.56	51.48	24.76	21	29.18
2	54.33	47.28	62.43	23.83	20.17	28.16
3	45.99	38.51	54.91	26.14	21.81	31.34
4	52.76	44.81	62.12	26.59	21.68	32.62
5	57.86	49.58	67.52	30.53	25.47	36.6
6	58.05	49.76	67.71	32.61	26.86	39.6
7	62.54	54.29	72.04	33.55	27.92	40.3
8	58.84	50.92	67.98	30.87	25.85	36.87
9	63.21	55.21	72.36	38.19	32.6	44.75
10	54.24	47.46	61.97	39.72	34.5	45.74
11	59.97	52.65	68.3	37.04	32.02	42.85
12	64.71	57.68	72.59	38.2	33.63	43.4
13	62.94	56.38	70.26	47.71	42.76	53.23
14	67.71	61.2	74.93	47.24	42.78	52.16
15	68.18	62.17	74.76	50.13	45.78	54.9
16	74.58	68.63	81.03	57.6	53.15	62.42
17	69.36	63.96	75.22	59.07	54.83	63.63
18	67.79	62.52	73.5	56.21	51.79	61.01
19	67.93	62.79	73.49	52.49	48.02	57.38
20	63.65	58.94	68.73	52.73	48.43	57.41
21	66.78	62.07	71.86	52.84	48.82	57.18
22	65.22	60.98	69.75	52.47	48.71	56.52
23	62.75	58.81	66.94	48.38	44.97	52.04
24	59.9	56.18	63.86	49.13	45.8	52.69
25	58.69	55.2	62.4	46.56	43.46	49.88
26	60.53	57	64.27	45.02	42.16	48.07
27	56.99	53.76	60.41	42.21	39.47	45.14
28	53.99	50.97	57.2	41.83	39.21	44.63
29	56.62	53.6	59.82	41.05	38.51	43.75
30	55.7	52.61	58.96	39.64	37.27	42.16
31	55.6	52.64	58.73	40.31	37.95	42.81
32	55.88	52.92	59	38.34	36.09	40.74
33	53.16	50.32	56.17	38.35	36.15	40.67
34	54.26	51.42	57.25	34.5	32.49	36.63
35	52.71	49.91	55.66	35.38	33.34	37.54
36	54.47	51.61	57.48	36.2	34.18	38.33
37	53.96	51.18	56.88	35.83	33.9	37.86
38	52.42	49.69	55.3	34.9	33.01	36.89
39	50.28	47.59	53.11	33.73	31.93	35.62
40	49.94	47.32	52.71	34.59	32.79	36.48
41	51.22	48.52	54.06	31.37	29.7	33.13
42	50.5	47.89	53.26	31.01	29.4	32.7
43	51.61	48.83	54.55	31.13	29.54	32.81
44	49.42	46.79	52.19	30.98	29.42	32.63
45	48.51	45.82	51.35	30.26	28.75	31.85
46	46.44	43.83	49.2	28.64	27.2	30.16
47	47.28	44.58	50.14	28.77	27.34	30.27
48	46.1	43.4	48.96	28.13	26.74	29.59
49	43.26	40.76	45.92	29.06	27.65	30.55
50	45.49	42.8	48.34	29.47	28.08	30.93
51	44.14	41.45	47.02	27.44	26.11	28.85
52	43.21	40.41	46.2	26.95	25.63	28.34
53	44	41.09	47.12	26.77	25.48	28.13
54	45.52	42.48	48.78	27.28	25.96	28.68
55	43.57	40.6	46.75	26.87	25.55	28.25
56	43.31	40.25	46.59	27.01	25.7	28.38
57	43.96	40.74	47.44	25.62	24.33	26.98
58	44.56	41.29	48.09	25.91	24.61	27.28
59	44.08	40.71	47.73	25.6	24.29	26.98
60	38.72	35.43	42.31	25.42	24.11	26.8

## Sheet: 4A-C
Age at TXP	IGF-I (ng/ml)	IGF-II (ng/ml)
47	124.2	1135.8
55	158.52	1097.4
42	200.52	969.6
52	213.72	763.8
59	128.64	868.2
32	129.84	873
51	112.32	756.6
42	105.12	400.92
31	128.76	776.4
35	262.2	1011
42	195.96	1084.2
50	104.52	927.6
45	182.22	1024.8
52	134.76	1144.2
57	107.64	841.8
48	127.38	832.8
40	117.42	930
57	156.78	979.2
51	88.08	1146.6
57	135.6	1209
66	177.72	1012.2
67	93.96
63	131.28	816.6
2	208.2	834.6
56	206.82	1639.2
52	193.32	1732.8
28	432.96	1413.6
30	210.96	1428
20	250.62	716.4
32	295.44	#VALUE!
69	378.9	956.4
63	273.84	1330.2
22	190.38	900
29	442.38	876.6
35	213.84	404.04
47	136.26	291.84
44	322.68	#VALUE!
51	197.88	#VALUE!
46	274.98	#VALUE!
57	274.98	#VALUE!
76	115.3	#VALUE!
54	136.048	#VALUE!
75	105.12	801
44	157.68	1008
7	150.6	1371.6
48	124.14	520.32
51	314.4	1191.6
47	111.6	1048.2
51	214.8	771.6
57	198.48	1268.4
64	93.96	533.76
45	116.7	598.2
36	143.7	1085.4
56	96	512.88
10	102.24	1108.8
72	117.42	272.46
49	110.1	430.74
50	109.38	984.6
38	92.46	935.4
67	87.9
31	334.44	1204.8
11	150.9	1343.4
26	110.82	817.2
73	80.22	792
33	149.34	916.8
8	113.76	967.2
54	134.22	1038.6
64	92.46	964.2
34	158.94	1105.8
46	196.68	1111.2
58	88.08	970.8
66	209.76	1138.2
64	114.6	1441.2
14	207.12	993
56	78.78	899.4
71	74.28	958.8
43	203.94	1286.4
12	193.74	1132.2
63	110.46	501.48
37	87.84	271.14
67	91.8	1047
69	132.3	1084.2
29	301.14	984.6
73	120.84	1355.4
66	193.2	913.8
61	105.9	237.42
64	86.52	344.7
53	85.86	749.4
1	66.42	958.8
62	102.42	914.4
42	96.72	877.2
37	105.84	784.2
30	209.16	1293.6
52	86.64	1080.6
44	399.72	1804.2
43	219.84	2369.4
44	314.28	1650.6
57	193.38	2265.6
41	431.76	1698
59	125.22	1671
17	491.1	1792.8
54	84.36	1093.8
46	431.46	1750.2
16	624.6	2169
62	172.92	2302.8
63	317.76	2377.2
30	174.72	1647.6
35	206.7	2263.2
45	193.2	2031
65	107.7	1881
42	215.22	1034.4
63	409.08	2655.6
53	170.16	2113.8
23	333.24	1957.8
61	113.94	1663.2
64	262.02	2010
56	183.3	1564.2
69	192.36	1972.2
66	202.08	2010.6
2	235.44	1874.4
47	278.4	1448.4
11	431.16	2219.4
28	195.12	1875
48	227.64	1978.2
58	170.76	1932
66	200.22	1603.2
49	253.56	2113.8
59	145.56	1670.4
65	110.82	787.2
56	195.3	1999.2
56	220.68	1457.4
67	191.64	1036.8
47	410.76	2146.2
24	108.12	543.24
4	344.16	1673.4
67	166.44	689.4
72	240.18	1191.6
66	173.34	1053
52	177.96	1470.6
67	96.96	#VALUE!
8	609	943.8
55	443.82	1108.2
21	404.4	1510.8
70	93.06	508.26
46	307.08	1144.2
35	383.76	746.4
53	246	1316.4
30	180	1093.8
62	247.62	1543.2
66	164.52	509.34
42	228.36	934.2
77	201.78	543.24
63	226.62	291.72
51	275.52	#VALUE!
66	401.7	1573.8
32	251.76	#VALUE!
68	212.22	766.2
65	178.02	291.72
34	370.74	1396.8
15	447.06	1685.4
69	165.18	591.3
68	181.32	323.16
41	318.12	217.92
65	360	570.6
55	284.1	946.2
20	352.44	1780.8
25	494.22	1530
62	300.06	636.6
48	264.72	#VALUE!
50	424.62	1675.2
48	331.5	1618.8
63	329.82	493.62
63	373.08	655.8
64	216.12	533.34
35	238.2	513.84
28	417.72	891
13	495.78	427.98
52	212.64	#VALUE!
20	460.32	1034.4
67	371.94	599.76
64	153.24	#VALUE!
23	399.72	#VALUE!
66	290.7	1263
46	170.64	760.2
57	285.36	378
52	369.96	606
16	325.02	499.32
20	428.52	533.34
54	63.702	296.911
52	81.1614	144.065
43	111.326	163.162
33	142.245	177.065
52	209.827	330.3
42	16.329	#VALUE!
74	49.134	#VALUE!
73	160.24	#VALUE!
53	148.006	306.518
54	129.602	#VALUE!
51	35.514	#VALUE!
47	173.741	201.319
62	155.892	158.494
49	176.46	285.544
50	139.75	294.375
48	109.434	199.742
40	202.058	352.36
5	114.009	#VALUE!
53	152.711	#VALUE!
70	91.8672	#VALUE!
61	134.539	838.519
58	58.8288	#VALUE!
61	140.246	#VALUE!
50	102.718	177.065
24	179.615	#VALUE!
26	140.533	#VALUE!
51	35.2824	#VALUE!
33	178.281	172.612

## Sheet: 4D
ageattxp	ekd			ageattxp	recipient age at kidney transplantation
5	96			ekd: estimated kidney dose
51	40
65	55
51	39
42	35
44	64
54	25
57	43
20	54
52	45
54	61
46	42
28	42
71	54
34	75
25	52
62	42
61	46
48	54
68	40
47	33
56	46
41	45
41	33
46	64
52	55
66	51
61	35
35	51
11	75
17	65
54	51
45	41
16	52
57	13
62	43
48	55
69	45
43	42
58	46
64	42
53	39
50	47
32	50
4	143
67	68
69	54
54	57
65	47
31	49
73	66
63	55
44	37
26	100
64	36
2	185
55	51
8	110
47	54
50	58
43	34
20	55
58	63
44	45
10	94
49	59
59	47
67	41
28	45
30	50
73	56
24	68
53	37
75	56
63	55
56	54
63	44
77	37
33	51
15	67
30	35
37	49
63	35
53	56
47	55
66	52
52	35
70	50
74	50
66	66
62	47
11	96
48	34
66	37
59	39
49	47
30	69
35	39
58	46
66	65
48	68
36	50
66	39
52	63
42	47
56	47
20	64
53	57
72	47
66	60
51	56
56	45
33	49
73	39
67	39
63	61
62	42
35	45
64	53
52	48
47	50
67	62
23	46
51	48
57	60
8	81
66	53
65	48
42	61
50	42
64	51
14	54
70	13
65	40
37	37
13	65
61	43
53	56
23	55
46	45
55	60
33	34
52	45
16
42	49
67	58
7	101
56	37
69	52
40	45
51	52
2	184
64	40
34	38
68	50
29	64
38	42
61	50
67	30
72	54
26	70
24	58
48	40
63	47
64	78
50	50
45	44
49	44
62	51
12	88
21	73
43	45
46	45
64	47
57	44
52	39
69	37
47	48
52	59
51	41
54	46
55	51
32	49
45	40
20	41
35	37
52	45
57	60
47	69
51	44
66	41
31	37
57	67
67	42
76	40
40	52
42	53
50	45
46	41
35	54
42	47
28	40
63	46
59	33
2	210
30	48
57	54
44	36
48	56
32	45
51	54
56	50
29	54
22	60
42	59
63	50

## Sheet: 4E-4F
Age	2sd_below	mean	2sd_above	Gender (male=1)
0	26.3	77.4	158.9	1			Reference Cohort (Bidlingmaier et al)
1	28.9	83.1	168.8	1			Clinical Cohort (CKD-ESRD)
2	33	92.6	186.2	1
3	38	104	206.9	1
4	43.2	115.7	227.7	1
5	48.8	127.6	248.3	1
6	54.9	140.4	270.2	1
7	62	155	295.2	1
8	70.9	173.4	326.6	1
9	81.9	196.1	365.6	1
10	95	222.8	411	1
11	109.4	251.6	459.2	1
12	123.7	278.9	503.9	1
13	136	300.8	538	1
14	144.8	314.4	556.8	1
15	149.4	318.8	559	1
16	150.2	315	547.2	1
17	148.1	305.4	525.7	1
18	143.8	292	498.3	1
19	138	276.1	467.1	1
20	131	258.5	434	1
21	123.6	240.8	401.1	1
22	116.6	224.4	371.2	1
23	110.7	210.8	346.4	1
24	106.2	200.1	326.9	1
25	102.7	191.8	311.6	1
26	100	185.2	299.3	1
27	97.6	179.5	288.9	1
28	95.4	174.3	279.3	1
29	93.2	169.4	270.6	1
30	91.2	165	262.8	1
31	89.4	161.1	256	1
32	87.8	157.8	250.4	1
33	86.6	155.3	246.1	1
34	85.6	153.4	242.9	1
35	84.8	151.9	240.5	1
36	83.9	150.4	238.4	1
37	82.9	148.8	236	1
38	81.6	146.8	233.2	1
39	80	144.4	229.9	1
40	78.3	141.9	226.4	1
41	76.5	139.3	222.9	1
42	74.7	136.9	219.7	1
43	73.1	134.6	216.9	1
44	71.4	132.5	214.4	1
45	69.8	130.5	212.1	1
46	68.2	128.5	209.9	1
47	66.7	126.6	207.9	1
48	65.1	124.9	206.1	1
49	63.7	123.2	204.4	1
50	62.3	121.7	203.1	1
51	61.1	120.6	202.4	1
52	60.1	119.7	202.2	1
53	59.1	119	202.1	1
54	58	118	201.5	1
55	56.7	116.5	200.1	1
56	55.3	114.8	198.3	1
57	54	113.2	196.7	1
58	52.8	112	195.7	1
59	51.9	111	195.1	1
60	50.8	109.9	194.1	1
61	49.6	108.2	192.2	1
62	48.3	106.6	190.3	1
63	47.5	105.6	189.6	1
64	47.2	106	191.2	1
65	47.2	107	194	1
66	47	107.5	195.7	1
67	46.2	106.6	195	1
68	45	104.8	192.6	1
69	43.7	102.7	189.5	1
70	42.5	100.7	186.8	1
71	41.4	99	184.3	1
72	40.4	97.4	182.1	1
73	39.6	96	180.2	1
74	38.8	94.8	178.7	1
75	38	93.7	177.3	1
76	37.3	92.7	176	1
77	36.6	91.6	174.6	1
78	35.9	90.6	173.2	1
79	35.2	89.5	171.8	1
80	34.5	88.4	170.3	1
81	33.9	87.4	169	1
82	33.3	86.5	167.8	1
83	32.7	85.7	166.9	1
84	32.2	85.1	166.4	1
85	31.9	84.7	166.2	1
86	31.6	84.6	166.5	1
87	31.4	84.8	167.4	1
88	31.3	85.2	169	1
89	31.4	86.1	171.2	1
90	31.6	87.3	174.3	1
0	17.3	58.6	127.3	0
1	18.9	62.3	134	0
2	21.5	69.2	147.3	0
3	25.2	78.9	166.3	0
4	29.8	91.2	190.2	0
5	35.2	105.2	217	0
6	40.8	119.1	243.4	0
7	47.4	135	272.9	0
8	55.4	154.4	308.9	0
9	65.5	178.5	353.5	0
10	77.5	206.6	405	0
11	90.4	235.9	457.8	0
12	102.9	262.7	504.7	0
13	113.3	283.5	539.4	0
14	120.7	296.2	558.1	0
15	124.7	300.1	560.2	0
16	125.2	295.9	547.3	0
17	122.7	285.2	522.8	0
18	118.1	270	490.9	0
19	112.2	252.6	455.5	0
20	105.7	234.8	420.3	0
21	99.4	217.8	387.2	0
22	93.7	202.8	358.1	0
23	88.9	190.3	334.1	0
24	85.1	180.3	314.8	0
25	82.1	172.4	299.3	0
26	79.7	166	287	0
27	77.9	160.9	277	0
28	76.3	156.6	268.6	0
29	75	153.1	261.7	0
30	73.9	150.1	255.9	0
31	73	147.6	251	0
32	72.3	145.6	247	0
33	71.6	143.8	243.7	0
34	71	142.3	240.7	0
35	70.3	140.7	237.9	0
36	69.5	139	234.8	0
37	68.5	136.9	231.2	0
38	67.2	134.3	226.8	0
39	65.7	131.3	221.9	0
40	64	128.2	216.8	0
41	62.5	125.3	212	0
42	61.1	122.7	208	0
43	59.9	120.7	204.9	0
44	58.9	119.1	202.5	0
45	58	117.7	200.5	0
46	57.1	116.4	198.8	0
47	56.3	115.1	197.1	0
48	55.4	114	195.7	0
49	54.6	112.9	194.5	0
50	53.9	112.1	193.7	0
51	53.2	111.4	193.1	0
52	52.5	110.5	192.2	0
53	51.5	109.1	190.5	0
54	50.2	107.1	187.6	0
55	48.6	104.3	183.5	0
56	46.9	101.5	179.2	0
57	45.4	98.9	175.5	0
58	44.3	97.3	173.3	0
59	43.7	96.7	172.8	0
60	43.2	96.4	173	0
61	42.7	96	173	0
62	41.9	95	171.9	0
63	40.8	93.2	169.5	0
64	39.6	91.3	166.6	0
65	38.6	89.6	164.2	0
66	37.9	88.7	163.1	0
67	37.5	88.6	163.6	0
68	37.4	88.9	165	0
69	37.3	89.4	166.4	0
70	37.1	89.5	167.3	0
71	36.6	89.2	167.3	0
72	36.1	88.6	166.8	0
73	35.6	87.9	166.1	0
74	35	87.2	165.5	0
75	34.6	86.7	165.2	0
76	34.3	86.6	165.5	0
77	34	86.6	166.2	0
78	33.9	86.9	167.3	0
79	33.8	87.3	168.6	0
80	33.7	87.7	170.2	0
81	33.6	88.3	171.9	0
82	33.6	88.9	173.6	0
83	33.6	89.4	175.3	0
84	33.5	89.9	176.8	0
85	33.3	90.2	178.1	0
86	33.2	90.4	179.1	0
87	32.9	90.4	179.8	0
88	32.6	90.1	179.9	0
89	32.1	89.6	179.4	0
90	31.5	88.7	178.3	0
Age at TXP				Gender (male=1)	Mean
42				1	16.329
51				1	35.2824
51				0	35.514
74				1	49.134
58				0	58.8288
54				0	63.702
2				1	66.42
71				1	74.28
56				1	78.78
73				0	80.22
52				1	81.1614
54				1	84.36
53				1	85.86
64				1	86.52
52				1	86.64
37				1	87.84
67				1	87.9
51				0	88.08
58				0	88.08
67				0	91.8
70				1	91.8672
38				1	92.46
64				1	92.46
70				0	93.06
64				1	93.96
67				1	93.96
56				1	96
42				0	96.72
67				0	96.96
10				1	102.24
62				1	102.42
50				1	102.718
50				0	104.52
42				1	105.12
75				1	105.12
37				1	105.84
61				1	105.9
57				1	107.64
65				1	107.7
24				1	108.12
50				1	109.38
48				1	109.434
49				1	110.1
63				0	110.46
26				1	110.82
65				1	110.82
43				1	111.326
47				0	111.6
51				1	112.32
8				1	113.76
61				1	113.94
5				0	114.009
64				0	114.6
76				1	115.3
45				1	116.7
72				1	117.42
40				1	117.42
73				0	120.84
48				1	124.14
47				1	124.2
59				1	125.22
48				1	127.38
59				1	128.64
31				1	128.76
54				1	129.602
32				1	129.84
63				1	131.28
69				0	132.3
54				0	134.22
61				0	134.539
52				1	134.76
57				0	135.6
54				1	136.048
47				0	136.26
50				1	139.75
61				1	140.246
26				1	140.533
33				0	142.245
36				0	143.7
59				1	145.56
53				0	148.006
33				1	149.34
7				0	150.6
11				0	150.9
53				1	152.711
64				1	153.24
62				1	155.892
57				0	156.78
44				1	157.68
55				1	158.52
34				1	158.94
73				1	160.24
66				0	164.52
69				0	165.18
67				1	166.44
53				1	170.16
46				1	170.64
58				0	170.76
62				0	172.92
66				1	173.34
47				1	173.741
30				1	174.72
49				0	176.46
66				1	177.72
52				1	177.96
65				1	178.02
33				1	178.281
24				1	179.615
30				0	180
68				0	181.32
45				0	182.22
56				1	183.3
22				0	190.38
67				0	191.64
69				0	192.36
66				1	193.2
45				1	193.2
52				1	193.32
57				0	193.38
12				1	193.74
28				0	195.12
56				1	195.3
42				1	195.96
46				0	196.68
51				1	197.88
57				1	198.48
66				1	200.22
42				0	200.52
77				1	201.78
40				0	202.058
66				1	202.08
43				1	203.94
35				1	206.7
56				0	206.82
14				1	207.12
2				0	208.2
30				1	209.16
66				1	209.76
52				0	209.827
30				1	210.96
68				1	212.22
52				1	212.64
52				0	213.72
35				1	213.84
51				0	214.8
42				1	215.22
64				1	216.12
43				0	219.84
56				0	220.68
63				1	226.62
48				0	227.64
42				0	228.36
1.75				0	235.44
35				0	238.2
72				1	240.18
53				0	246
62				1	247.62
20				1	250.62
32				0	251.76
49				1	253.56
64				1	262.02
35				1	262.2
48				1	264.72
63				0	273.84
57				1	274.98
46				1	274.98
51				0	275.52
47				0	278.4
55				1	284.1
57				1	285.36
66				0	290.7
32				0	295.44
62				1	300.06
29				1	301.14
46				0	307.08
44				1	314.28
51				1	314.4
63				0	317.76
41				1	318.12
44				1	322.68
16				0	325.02
63				0	329.82
48				0	331.5
23				1	333.24
31				1	334.44
4				0	344.16
20				0	352.44
65				1	360
52				0	369.96
34				0	370.74
67				1	371.94
63				1	373.08
69				0	378.9
35				0	383.76
23				1	399.72
44				1	399.72
66				0	401.7
21				0	404.4
63				1	409.08
47				1	410.76
28				1	417.72
50				1	424.62
20				0	428.52
11				1	431.16
46				1	431.46
41				1	431.76
28				1	432.96
29				0	442.38
55				1	443.82
15				0	447.06
20				0	460.32
17				1	491.1
25				0	494.22
13				0	495.78
8				1	609
16				0	624.6
